# Supplementary material for: circARHGAP10 as a candidate biomarker and therapeutic target in myotonic dystrophy type 1
Source: Mol Ther Nucleic Acids. 2025 Jul 30;36(3):102646. doi: 10.1016/j.omtn.2025.102646 (PMC12395532; doi:10.1016/j.omtn.2025.102646)
Supplement: Data S1. Tables S1–S4 [file mmc2.xlsx]

## Sheet: Table S1
	Table S1. circRNA DM1 signature.
	Gene Symbol 1	BACK-SPLICE_junction 2	Exon components	circBASE number	circRNA CTRL mean	circRNA DM1 mean	LINEAR_junction 2	linear CTRL mean	linear DM1 mean	circ/lin RATIO_CTRL	circ/lin RATIO_DM1	circRNA fold change CTRL vs DM1	t test circRNA CTRL vs DM1	selected for qPCR validation	qPCR validated - circRNA	qPCR validated - circ/lin
	ARHGAP10	chr4:147857553|147881932	circARHGAP10(5,6,7,8,9,10)	hsa_circ_0071106	0.204555	1.35341	chr4:147847222|147857553	0.26	0.403	0.787	3.358	6.61639	0.00654705	x	x	x
	ARHGAP5	chr14:32090502|32094386	circARHGAP5(2)	hsa_circ_0031583	0.690874	3.23085	chr14:32077053|32090502	0.607	0.889	1.138	3.634	4.67646	0.0159416
	BACH1	chr21:29321221|29329693	circBACH1(2,3,4)	hsa_circ_0001181	0.22427	1.46184	chr21:29270456|29321221	0.345	0.335	0.65	4.366	6.5182	0.00712501
	BAZ2B	chr2:159337462|159395834	circBAZ2B(19-33)	hsa_circ_0117770	0.123139	2.19966	chr2:159337077|159337462	0.328	0.482	0.375	4.566	17.8632	0.011339	x	x	x
	CORO1C	chr12:108652272|108654410	circCORO1C(7,8)	hsa_circ_0000437	0.583152	2.92793	chr12:108649020|108652272	0.184	0.378	3.168	7.748	5.02086	0.0166454
	CPSF6	chr12:69251129|69262562	circCPSF6(2,3,4,5,6,7,8,9)	hsa_circ_0000417	0.0854699	1.70494	chr12:69239706|69251129	0.209	0.342	0.408	4.983	19.9478	0.0197476
	FAM120A	chr9:93471141|93498886	circFAM120A(2,3,4,5)	hsa_circ_0001875	0.193058	0.926879	chr9:93452389|93471141	0.909	0.928	0.212	0.999	4.80104	0.016262
	FAM214A	chr15:52584745|52593736	circFAM214A(10,11,12)	hsa_circ_0103891	0.212235	1.04238	chr15:52582307|52584745	0.717	0.735	0.296	1.417	4.91146	0.0104498	x	x	x
	HIPK3	chr11:33286413|33287511	circHIPK3(2)	hsa_circ_0000284	1.632	7.73649	chr1:32814635|32842358	3.168	3.554	0.515	2.177	4.74048	0.0103649
	KIAA2026	chr9:5968019|5988545	circKIAA2026(2,3)	hsa_circ_0138872	0.0948726	0.708663	chr9:5954095|5968019	0.566	0.582	0.168	1.218	7.46963	0.00590245	x	x	x
	MAN1A2	chr1:117402186|117420649	circMAN1A2(2,3,4,5)	hsa_circ_0000118	0.264914	1.59704	chr1:117368485|117402186	0.625	0.641	0.424	2.491	6.02851	0.00704528
	NIPBL	chr5:36953618|36976402	circNIPBL (2,3,4,5,6,7,8,9)	hsa_circ_0001472	0.133529	0.977313	chr5:36877178|36953618	0.227	0.303	0.587	3.229	7.31908	0.0157027
	NPHP1	chr2:110161603|110163135	circNPHP1(9,10)	hsa_circ_0117010	0.495211	2.19167	chr2:110160255|110161603	1.052	1.978	0.471	1.108	4.42573	0.00718293	x
	NUP54	chr4:76134175|76144473	circNUP54(2,3,4,5)	hsa_circ_0070039	0.140798	0.89803	chr4:76132719|76134175	0.367	0.485	0.383	1.852	6.37817	0.00908294	x	x	x
	PICALM	chr11:85996826|86031611	circPICALM (2-12)	hsa_circ_0023923	0.121505	1.39497	chr11:85983973|85996826	0.752	0.996	0.162	1.401	11.4807	0.00532437
	PSMB1	chr6:170537234|170549113	circPSMB1(2,3,4,5)	hsa_circ_0078784	0.615646	5.98352	chr6:170535405|170537234	2.696	2.673	0.228	2.238	9.71909	0.00641157
	RHOBTB3	chr5:95755396|95763620	circRHOBTB3(6, 7)	hsa_circ_0007444	0.967677	4.34715	chr5:95752350|95755396	0.588	0.949	1.646	4.581	4.49236	0.019912	x	x
	SAFB2	chr19:5604583|5604936	circSAFB2(10, 11)	hsa_circ_0000880	0.144794	0.719074	chr19:5600260|5604583	0.083	0.157	1.734	4.585	4.96618	0.0123491
	SETD3	chr14:99458279|99465813	circSETD3(2,3,4,5,6)	hsa_circ_0000567	0.139002	1.58087	chr14:99413934|99458279	0.833	0.935	0.167	1.69	11.373	0.00819814	x	x	x
	TNIK	chr3:171188702|171194635	circTNIK(5,6,7)	hsa_circ_0002387	0.229179	1.24101	chr3:171177380|171188702	0.21	0.441	1.092	2.817	5.41504	0.0127746	x	x
	VAPB	chr20:58438945|58441083	circVAPB(4, 5)	hsa_circ_0001173	0.138991	0.807817	chr20:58434705|58438945	0.721	0.682	0.193	1.184	5.81201	0.0101851	x	x	x
	Selected circRNAs display a circular-to-linear ratio (circ/lin) >1 in DM1 and are significantly (p<0.02) modulated, up or down, > 4 fold in tibialis anterior muscle libraries analyzed in Voellnkle et al. They are also significantly (FDR<0.1) increased in tibialis anterior muscle libraries analyzed by Czubak et al.
	(GRCh38 assembly)

## Sheet: Table S2
		Table S2. Clinical characteristics of the patients recruited for the study.
		Clinical features	CTRL (n =16)	DM1 (n=24)
		Age	40.9 ± 2.0	44.7 ± 1.1
		Sex (% Males)	66	66
		MIRS 2 (%)	--	7
		MIRS 3 (%)		33
		MIRS 4 (%)		60
		MRC (max 150)	150 ± 0.0	118.4 ± 3.5
		(CTG)n repetitions	na	348.3 ± 46.9
		Data are shown as average ± standard error; MRC: Medical Research Council scale; MIRS: Muscular Impairment Rating Scale; na: not applicable

## Sheet: Table  S3
Table S3. Sequences of qPCR primers and siRNAs.
FORWARD	Sequence	REVERSE	Sequence	ID
KIAA2026_F1	AAAGCAAAACACAAGAAGCACA	KIAA2026_R1	CGCCTTGTTGAGGTACATGC	circKIAA2026
KIAA2026_F2	AAGGAGAGGACGACGAGGAG			linKIAA2026
RHOBTB3_F1	TTCTGGGGATGTTTCAAATG	RHOBTB3_R1	ACACACTGGCAGCAGAACAG	circRHOBTB3
		RHOBTB3_R2	CACAAAGGTTTTCTGGCTTGA	linRHOBTB3
TNIK_F1	TGGAACTCCCTACTGGATGG	TNIK_R1	TCTTGATCAGGTCGGTGACA	circTNIK
		TNIK_R2	CGGTGATACCCAAAGACCAC	linTNIK
NPHP1_F1	CACGGCAGTGTTTTCTACCA	NPHP1_R1	AAGGCATGAGCTCTGGTTGT	circNPHP1
		NPHP1_R2	TCCTGTCTTTCAGGAGCACA	linNPHP1
FAM214A_F1	ATCCGACACACAGAAGAACG	FAM214A_R1	AAGCACCACTTGCCCCTAC	circFAM214A
		FAM214A_R2	TGAAAACTGAGGGTTTGTTGG	linFAM214A
VAPB_F1	TGTAAGAGGCTGCAAGGTGA	VAPB_R1	CATTCTCTGCTGGCAATTCA	circVAPB
		VAPB_R2	TCTACAAGGCAATCTTCCCAAT	linVAPB
NUP54_F1	GGGAGGAAACCAGACCCTTA	NUP54_R1	TAGTTGGGGCAGAAAAGCTG	circNUP54
		NUP54_R2	GCTGTTTGATCTGTGCAGGA	linNUP54
ARHGAP10_F1	GGGACGGAGAGGTGTTCTTT	ARHGAP10_R1	TCTTTTCTGTCTCTTTGTCAAACTTC	circARHGAP10
		ARHGAP10_R2	CCAACCACTGCTTCCTTTCC	linARHGAP10
SETD3_F1	AACACAGCTCGACAGTACGC	SETD3_R1	TCCTTTGGTGACACAGTTGC	circSETD3
		SETD3_R2	TGTTGGCATGAGGATGGGTC	linSETD3
BAZ2B_F1	GAGCCCCTTAAGTACCACCA	BAZ2B_R1	GCTGAATGCACAGAGCTACC	circBAZ2B
		BAZ2B_R2	CATCATGTGTTGTCGCCTTC	linBAZ2B
HIPK3_F	TCGGCCAGTCATGTATCAAA	HIPK3_R	TGCTTGGCTCTACTTTGAGTTTC	circHIPK3
HIPK3_F	CGGCCAGTCATGTATCAAAG	HIPK3_R	CTGATCATACTCCAAGGCTC	linHIPK3
Primer pairs used for the relative quantification of circRNAs and their linear counterparts share one primer—either forward or reverse—except for HIPK3, which has distinct primer pairs for the circular and linear forms.
mRNA	FORWARD PRIMER	REVERSE PRIMER
UBC	GCCCAGTGTTACCACCAAGAAG	TCACACCCAAGAACAAGCACA
RPL23	TCCGGATTTCCTTGGGTCTT	TGTTCAGCCGTCCCTTGATC
DMPK	AGATCGTCCACTACAAGGAGCA	GAAGGGATGTGTCCGGAAGT
SERCA1 COMPLETE	GGTGATCCGCCAGCTAATGA	GGGCACCCTTGACAAACATC
SERCA1 Ex. 22 INCLUSION	CAGTGGCTCATGGTCCTCAA	GGGGAACAGTTATCCCTCTAGGT
SERCA1 Ex. 22 EXCLUSION	GGAACTACCTAGAGGATCCAGAAGA	AGCTCTGCCTGAAGATGTGTC
INSR COMPLETE	ATCGACTGGTCCCGTATCCT	AGATGGTCGGGCAAACTTTCT
INSR Ex. 11 INCLUSION	CGAATGCTGCTCCTGTCCAA	GCCTGAAGAGGTTTTTCTGGG
INSR Ex. 11 EXCLUSION	TTTTCGTCCCCAGGCCATC	ACCAGCGACTCCTTGTTCAC
Primer pairs employed for qPCR used for quantitative analysis
mRNA	FORWARD PRIMER	REVERSE PRIMER
MBNL2 exon 6	ACAAGTGACAACACCGTAACCG	TTTGGTAAAGGATGAAGAGCACC	(13)
KIF13A exon 26	ACCTGTGCAGCATTCAGGGACAC	CTCGTCGTTTAATGAGTGCATCTG	(13)
NFIX exon 7	GAGCCCTGTTGATGACGTGTTCTA	CTGCACAAACTCCTTCAGTGAGTC	(13)
SOS1 exon 21	GTTAACACCTCCGCCTGCTTC	AGGGACAGGCACTTCATCAGT	(13)
MBNL1 exon 5	CCAATACCAGGTCAACCAGGC	AGTGTTAAAGACTGCGGTGGC
NUMA1 exon 16	GTCAAGGTCCTGGAGGAGAG	CTTGCTGGCTTGGTCAGAGT	(44)
CLASP1 exon 19	CAAAGTCTCCTCATCTTCGGGCACG	GCTGGGACTGTGAAACCACTTTAGC	(42)
Primer pairs used for semi-quantitative PCR and gel-based visualization of amplification products.
siRNA	Pairing sequence
siRNA_circARHGAP10-1	GCUGCUGAUCGGAAGAAAAAA
siRNA_circARHGAP10-2	GAAGCUGCUGAUCGGAAGAAA
siRNA_circARHGAP10-3	UAGAAGCUGCUGAUCGGAAGA
siRNA_linARHGAP10-1	CAGAGACUUUAAGUUUGAGUUUA
circARHGAP10-3’[BtnTg])	GCTGCTGATCGGAAGAAAAAA
NC-3’[BtnTg])	GCTGGTAGAGGGAGCAGATG
miR-409-3p mimic-3’[BtnTg])	GAAUGUUGCUCGGUGAACCCCU
NC mimic-3’[BtnTg])	CGAUCGCAUCAGCAUCGAUUGC
siRNA and miRNA mimic sequences used in the experimental settings

## Sheet: Table S4
Table 4. Annotation of TarBase targets of 409-3p regulating transcription.
Functional Group	gene_name
DNA methylation machinery	ZMYND11
Histone demethylases	KDM2A
Negative Regulators of Transcription	RORA
	RORB
	CTCF
	CUX1
	QKI
	RCOR3
	SPEN
Polycomb Repressive Complex (PRC) Components	PHF19
	RYBP
RNA Degradation or Negatively Affecting RNA Stability	HNRNPK
	PNISR
	SLBP
	TNRC6A
	TNRC6C
	YTHDF3
